# Supplementary material for: Phenotypic and genetic characterization of hypervirulent Klebsiella pneumoniae in patients with liver abscess and ventilator-associated pneumonia
Source: BMC Microbiol. 2023 Nov 13;23:338. doi: 10.1186/s12866-023-03022-5 (PMC10644596; doi:10.1186/s12866-023-03022-5)
Supplement: Supplementary file 2 — Supplementary Material 2 [file 12866_2023_3022_MOESM2_ESM.xlsx]

## Sheet: VAP
strain ID	species	species_match	Chr_ST	contig_count	N50	largest_contig	total_size	ambiguous_bases	QC_warnings	virulence_score	resistance_score	num_resistance_classes	num_resistance_genes	Yersiniabactin	YbST	Colibactin	CbST	Aerobactin	AbST	Salmochelin	SmST	RmpADC	RmST	rmpA2	wzi	K_locus	K_locus_problems	K_locus_confidence	K_locus_identity	K_locus_missing_genes	O_locus	O_type	O_locus_problems	O_locus_confidence	O_locus_identity	O_locus_missing_genes	AGly_acquired	Col_acquired	Fcyn_acquired	Flq_acquired	Gly_acquired	MLS_acquired	Phe_acquired	Rif_acquired	Sul_acquired	Tet_acquired	Tgc_acquired	Tmt_acquired	Bla_acquired
VAP1	Klebsiella pneumoniae	strong	ST2159	39	370042	1075437	5337800	no	-	0	0	0	0	-	0	-	0	-	0	iro 1	1	rmp 1; KpVP-1	26	-	wzi128	KL1	none	Very high	0.9971		O1v2	O1	none	Very high	0.99		-	-	-	-	-	-	-	-	-	-	-	-	-
VAP2	Klebsiella pneumoniae	strong	ST23	70	289163	570656	5454529	no	-	5	0	0	0	ybt 1; ICEKp10	47	clb 2	29	iuc 1	1	iro 1	2	rmp 1; KpVP-1	26-1LV	-	wzi1	KL1	none	Very high	0.9999		O1v2	O1	none	Very high	0.9913		-	-	-	-	-	-	-	-	-	-	-	-	-
VAP3	Klebsiella pneumoniae	strong	ST15	107	195043	289061	5590283	no	-	4	2	6	6	ybt 14; ICEKp12	143-3LV	-	0	iuc 5	62-2LV	-	0	-	0	-	wzi19	KL19	*	High	0.949		O1v2	O1	none	Perfect	1		aac(3)-IId^;aadA22^	-	-	-	-	-	catII.2*	-	sul1	-	-	dfrA12	-
VAP4	Klebsiella pneumoniae	strong	ST11	111	141292	395869	5634052	no	-	1	2	5	5	ybt 9; ICEKp3	503	-	0	-	0	-	0	-	0	-	-	unknown (best match = KL47)	?-+	None	0.9922	KL47_03_wzi,KL47_04_wza,KL47_05_wzb,KL47_06_wzc,KL47_07_wcaJ	OL101	OL101	?-+	Good	0.9499	OL101_05_wbbL,OL101_07_wzt,OL101_09_glycosylhydrolase	aadA2	-	-	-	-	ermB.v1*	-	-	-	-	-	-	-
VAP5	Klebsiella pneumoniae	strong	ST15	106	188054	361277	5587693	no	-	4	2	6	6	ybt 14; ICEKp12	143-3LV	-	0	iuc 5	62-2LV	-	0	-	0	-	wzi19	KL19	*	High	0.949		O1v2	O1	none	Perfect	1		aac(3)-IId^;aadA2^	-	-	-	-	-	catII.2*	-	sul1	-	-	dfrA12	-
VAP6	Klebsiella pneumoniae	strong	ST789	53	415818	872122	5231821	no	-	0	1	9	13	-	0	-	0	-	0	-	0	-	0	-	wzi18	KL18	none	Very high	0.9956		O1v1	O1	none	Very high	0.9767		aac(6')-Ib-cr.v2;aadA16*;aph(3')-IIa;aph3-Ia.v1^	-	-	qnrS1	-	mphA	floR.v1*	arr-3	sul1;sul2	tet(A).v1	-	dfrA27	-
VAP7	Klebsiella pneumoniae	strong	ST29	44	345898	851750	5356365	no	-	1	0	0	0	ybt 4; plasmid	65-2LV	-	0	-	0	-	0	-	0	-	wzi115	KL54	none	Very high	0.9993		O1v2	O1	none	Very high	0.9914		-	-	-	-	-	-	-	-	-	-	-	-	-
VAP8	Klebsiella pneumoniae	strong	ST23-1LV	68	184093	833143	5696918	no	-	5	0	0	0	ybt 1; ICEKp10	46-4LV	clb 2	29-1LV	iuc 1	1	iro 1	2-2LV	rmp 1; KpVP-1	40-1LV	rmpA2_6*-60%	wzi1	KL1	none	Very high	0.9996		O1v2	O1	none	Very high	0.991		-	-	-	-	-	-	-	-	-	-	-	-	-
VAP9	Klebsiella pneumoniae	strong	ST23	54	307011	567097	5590085	no	-	5	0	0	0	ybt 1; ICEKp10	47	clb 2	29	iuc 1	1	iro 1	2	rmp 1; KpVP-1	26	rmpA2_6*-47%	wzi1	KL1	none	Very high	0.9999		O1v2	O1	none	Very high	0.9913		-	-	-	-	-	-	-	-	-	-	-	-	-
VAP10	Klebsiella pneumoniae	strong	ST86	53	267038	517284	5380633	no	-	3	0	0	0	-	0	-	0	iuc 1	1	iro 1	1	rmp 1; KpVP-1	26-1LV	-	wzi2	KL2	none	Very high	0.9994		O1v1	O1	none	Very high	0.9846		-	-	-	-	-	-	-	-	-	-	-	-	-
VAP11	Klebsiella pneumoniae	strong	ST4568	39	521801	919374	5122375	no	-	0	1	10	11	-	0	-	0	-	0	-	0	-	0	-	wzi202	KL127	?-	Good	0.9971	KL127_07_wbaP,KL127_16_rmlA	OL101	OL101	?-*	Good	0.9215	OL101_02_rfbA	aac(6')-Ib-cr.v2;aadA16*	-	-	qnrS1	-	mphA	floR.v1	arr-3	sul1	tet(A).v2	-	dfrA27	TEM-1D.v1^
VAP12	Klebsiella pneumoniae	strong	ST4568	41	368208	717755	5125419	no	-	0	1	10	11	-	0	-	0	-	0	-	0	-	0	-	wzi202	KL127	?-	Good	0.9787	KL127_15_rmlB,KL127_16_rmlA	OL101	OL101	?-*	Good	0.9189	OL101_01_rfbB,OL101_02_rfbA	aac(6')-Ib-cr.v2;aadA16*	-	-	qnrS1	-	mphA	floR.v1	arr-3	sul1	tet(A).v2	-	dfrA27	TEM-1D.v1^
VAP13	Klebsiella pneumoniae	strong	ST86	42	325115	603152	5384173	no	-	1	0	0	0	ybt 9; ICEKp3 (truncated)	202-2LV	-	0	-	0	iro 1	1	rmp 1; KpVP-1	26	-	wzi2	KL2	none	Very high	0.9993		O1v1	O1	none	Very high	0.9846		-	-	-	-	-	-	-	-	-	-	-	-	-
VAP14	Klebsiella pneumoniae	strong	ST660	55	294774	709727	5612147	no	-	4	0	0	0	ybt 5; ICEKp6	9-1LV	-	0	iuc 1	1	iro 1	10	rmp 1; KpVP-1 (truncated)	52	rmpA2_5-54%	wzi16	KL16	none	Very high	0.9941		O1v1	O1	none	Very high	0.9854		-	-	-	-	-	-	-	-	-	-	-	-	-
[truncated: 57 more columns]
