# Supplementary material for: Phenotypic and genetic characterization of hypervirulent Klebsiella pneumoniae in patients with liver abscess and ventilator-associated pneumonia
Source: BMC Microbiol. 2023 Nov 13;23:338. doi: 10.1186/s12866-023-03022-5 (PMC10644596; doi:10.1186/s12866-023-03022-5)
Supplement: Supplementary file 3 — Supplementary Material 3 [file 12866_2023_3022_MOESM3_ESM.xlsx]

## Sheet: PLA
strain ID	species	Chr_ST	species_match	contig_count	N50	largest_contig	total_size	ambiguous_bases	QC_warnings	virulence_score	resistance_score	num_resistance_classes	num_resistance_genes	Yersiniabactin	YbST	Colibactin	CbST	Aerobactin	AbST	Salmochelin	SmST	RmpADC	RmST	rmpA2	wzi	K_locus	K_locus_problems	K_locus_confidence	K_locus_identity	K_locus_missing_genes	O_locus	O_type	O_locus_problems	O_locus_confidence	O_locus_identity	O_locus_missing_genes	AGly_acquired	Col_acquired	Fcyn_acquired	Flq_acquired	Gly_acquired	MLS_acquired	Phe_acquired	Rif_acquired	Sul_acquired	Tet_acquired	Tgc_acquired	Tmt_acquired	Bla_acquired
PLA1	Klebsiella pneumoniae	ST23	strong	56	308338	701637	5589742	no	-	5	0	0	0	ybt 1; ICEKp10	47	clb 2	29	iuc 1	1	iro 1	2	rmp 1; KpVP-1	26	rmpA2_6*-47%	wzi1	KL1	none	Very high	0.9999		O1v2	O1	none	Very high	0.9913		-	-	-	-	-	-	-	-	-	-	-	-	-
PLA2	Klebsiella pneumoniae	ST86	strong	69	191178	501995	5530120	no	-	4	0	0	0	ybt 5; ICEKp6	10-1LV	-	0	iuc 1	1	iro 1	1	rmp 1; KpVP-1	26	-	wzi2	KL2	none	Very high	0.9993		O1v1	O1	none	Very high	0.9846		-	-	-	-	-	-	-	-	-	-	-	-	-
PLA3	Klebsiella pneumoniae	ST86	strong	43	320911	612525	5394422	no	-	3	0	0	0	-	0	-	0	iuc 1	1	iro 1	1	rmp 1; KpVP-1 (incomplete)	26-1LV	rmpA2_9	wzi2	KL2	?-	Good	0.9992	KL2_07	O1v1	O1	none	Very high	0.9846		-	-	-	-	-	-	-	-	-	-	-	-	-
PLA4	Klebsiella pneumoniae	ST23	strong	56	440927	1335909	5578451	no	-	5	0	0	0	ybt 1; ICEKp10	47	clb 2	29-1LV	iuc 1	1	iro 1	2	rmp 1; KpVP-1	26	rmpA2_6-60%	-	KL1	none	Very high	0.9998		O1v2	O1	none	Very high	0.9913		-	-	-	-	-	-	-	-	-	-	-	-	-
PLA5	Klebsiella pneumoniae	ST23	strong	59	441872	927954	5745480	no	-	5	2	8	9	ybt 1; ICEKp10	46	clb 2	29-1LV	iuc 1	1-1LV	iro 1	2	rmp 1; KpVP-1	40	rmpA2_3*-47%	wzi1	KL1	none	Very high	1		O2v2	O2	none	Very high	0.9911		strA.v1^;strB.v1	-	-	qnrS1	-	-	floR.v1	-	sul2*	tet(A).v2	-	-	TEM-1D.v1^
PLA6	Klebsiella pneumoniae	ST65	strong	62	398648	693948	5742429	no	-	5	2	7	8	ybt 17; ICEKp10	235	clb 3	13-1LV	iuc 1	1	iro 1	10	rmp 1; KpVP-1 (truncated)	38	rmpA2_6-60%	wzi72	KL2	none	Very high	0.9839		O1v2	O1	none	Very high	0.9897		-	-	-	qnrS1	-	-	-	-	sul1	tet(A).v1	-	dfrA1.v1	DHA-1;TEM-1D.v1^
PLA7	Klebsiella pneumoniae	ST65	strong	65	227593	689016	5694281	no	-	5	2	7	8	ybt 17; ICEKp10	235	clb 3	13-1LV	iuc 1	1	iro 1	10	rmp 1; KpVP-1 (truncated)	38	rmpA2_6*-56%	wzi72	KL2	none	Very high	0.9839		O1v2	O1	none	Very high	0.9897		-	-	-	qnrS1	-	-	-	-	sul1	tet(A).v1	-	dfrA1.v1	DHA-1;TEM-1D.v1^
PLA8	Klebsiella pneumoniae	ST23	strong	59	230411	684033	5689458	no	-	5	2	3	3	ybt 1; ICEKp10	46	clb 2	29	iuc 1	1	iro 1	2	rmp 1; KpVP-1	40	rmpA2_8-60%	wzi1	KL1	none	Very high	0.9999		O1v2	O1	none	Very high	0.9911		-	-	-	-	-	-	-	-	-	-	-	-	TEM-1D.v1^
PLA9	Klebsiella pneumoniae	ST23	strong	60	258287	683992	5700722	no	-	5	2	3	3	ybt 1; ICEKp10	46	clb 2	29	iuc 1	1	iro 1	2	rmp 1; KpVP-1	40	rmpA2_8-60%	wzi1	KL1	none	Very high	0.9999		O1v2	O1	none	Very high	0.9911		-	-	-	-	-	-	-	-	-	-	-	-	TEM-1D.v1^
PLA10	Klebsiella pneumoniae	ST29	strong	31	415874	1330155	5376445	no	-	4	0	0	0	ybt 9; ICEKp3	15-2LV	-	0	iuc 1	1	iro 1	1	rmp 1; KpVP-1	26	rmpA2_8-60%	wzi115	KL54	none	Very high	0.9994		O1v2	O1	none	Very high	0.9914		-	-	-	-	-	-	-	-	-	-	-	-	-
PLA11	Klebsiella pneumoniae	ST23	strong	90	146512	413343	5624473	no	-	5	0	4	4	ybt 1; ICEKp10	46	clb 2	29-2LV	iuc 1	1	-	0	-	0	rmpA2_5-54%	wzi1	KL1	none	Very high	0.9999		O1v2	O1	none	Very high	0.991		aac(6')-Ib-cr.v2	-	-	-	-	-	catB3.v2?	-	-	tet(A).v1*	-	-	OXA-1
PLA12	Klebsiella pneumoniae	ST23	strong	54	289484	706727	5618270	no	-	5	0	0	0	ybt 1; ICEKp10	46-3LV	clb 2	29-2LV	iuc 1	1	iro 1	2	rmp 1; KpVP-1	40	rmpA2_3-47%	wzi1	KL1	none	Very high	0.9999		O1v2	O1	none	Very high	0.9912		-	-	-	-	-	-	-	-	-	-	-	-	-
PLA13	Klebsiella pneumoniae	ST23	strong	53	306984	714623	5686278	no	-	5	0	0	0	ybt 1; ICEKp10	46-1LV	clb 2	29	iuc 1	1	iro 1	2	rmp 1; KpVP-1	40	rmpA2_5-54%	-	KL1	-+	Good	0.9998	KL1_03_wzi	O1v2	O1	none	Very high	0.9912		-	-	-	-	-	-	-	-	-	-	-	-	-
PLA14	Klebsiella pneumoniae	ST23	strong	50	314493	604249	5292515	no	-	1	0	0	0	ybt 1; ICEKp10	54	-	0	-	0	-	0	-	0	-	wzi1	KL1	none	Very high	1		O1v2	O1	none	Very high	0.9913		-	-	-	-	-	-	-	-	-	-	-	-	-
PLA15	Klebsiella pneumoniae	ST314	strong	38	357946	501188	5343639	no	-	1	0	0	0	ybt 4; plasmid (truncated)	65-1LV	-	0	-	0	iro 1	1	rmp 1; KpVP-1	26	-	wzi82	KL23	none	Very high	0.9998		O2v2	O2	none	Very high	0.9847		-	-	-	-	-	-	-	-	-	-	-	-	-
PLA16	Klebsiella pneumoniae	ST65	strong	68	264879	735677	5501025	no	-	3	0	1	0	-	0	-	0	iuc 1	1	iro 1	10-1LV	rmp 1; KpVP-1 (truncated)	31-2LV	rmpA2_5-54%	wzi72	KL2	none	Very high	0.9839		O1v2	O1	none	Very high	0.9899		-	-	-	-	-	-	-	-	-	-	-	-	-
PLA17	Klebsiella pneumoniae	ST23	strong	88	203590	419556	5656323	no	-	5	0	0	0	ybt 1; ICEKp10	47-2LV	clb 2	26-1LV	iuc 1	1	iro 1	1-1LV	rmp 1; KpVP-1	26	rmpA2_6*-47%	-	KL1	none	Very high	0.9999		O1v2	O1	none	Very high	0.9913		-	-	-	-	-	-	-	-	-	-	-	-	-
PLA18	Klebsiella pneumoniae	ST23	strong	114	181360	381233	5732826	no	-	5	0	0	0	ybt 1; ICEKp10	47	clb 2	29-3LV	iuc 1	1	iro 1	2-1LV	rmp 1; KpVP-1	26	-	wzi1	KL1	none	Very high	0.9999		O1v2	O1	none	Very high	0.9912		-	-	-	-	-	-	-	-	-	-	-	-	-
PLA19	Klebsiella pneumoniae	ST65	strong	62	212816	564583	5509473	no	-	3	0	0	0	-	0	-	0	iuc 1	1	iro 1	10	rmp 1; KpVP-1 (truncated)	38	rmpA2_5-54%	wzi72	KL2	none	Very high	0.984		O1v2	O1	none	Very high	0.9898		-	-	-	-	-	-	-	-	-	-	-	-	-
PLA20	Klebsiella pneumoniae	ST700	strong	54	349607	598007	5158252	no	-	1	0	0	0	ybt 2; ICEKp1	323-1LV	-	0	-	0	iro 3 (truncated)	7	rmp 3; ICEKp1	47	-	wzi128	KL1	*	Very high	0.9708		O1v2	O1	none	Very high	0.9905		-	-	-	-	-	-	-	-	-	-	-	-	-
PLA21	Klebsiella pneumoniae	ST412	strong	81	206137	435462	5304579	no	-	3	0	0	0	-	0	-	0	iuc 1	1	iro 1	1	rmp 1; KpVP-1	26-1LV	rmpA2_3-47%	wzi206	KL57	?-+	Good	0.9994	KL57_13_vanT,KL57_17_manB	O3b	O3b	?-	Good	0.9934	O3b_02_manB	-	-	-	-	-	-	-	-	-	-	-	-	-
PLA22	Klebsiella pneumoniae	ST86	strong	55	227472	436954	5407106	no	-	0	0	0	0	-	0	-	0	-	0	iro 1	1	rmp 1; KpVP-1	26	-	wzi2	KL2	none	Very high	0.9994		O1v1	O1	none	Very high	0.9846		-	-	-	-	-	-	-	-	-	-	-	-	-
PLA23	Klebsiella pneumoniae	ST23	strong	79	210707	419692	5666751	no	-	5	0	0	0	ybt 1; ICEKp10	47-2LV	clb 2	26-1LV	iuc 1	1	iro 1	1-1LV	rmp 1; KpVP-1	26	-	wzi1	KL1	-+	Good	0.9999	KL1_14_wcaH	O1/O2v2	unknown	none	Very high	0.9913		-	-	-	-	-	-	-	-	-	-	-	-	-
PLA24	Klebsiella pneumoniae	ST86	strong	61	249998	516946	5355406	no	-	3	0	0	0	-	0	-	0	iuc 1	1	iro 1	1-1LV	rmp 1; KpVP-1	26-1LV	rmpA2_6*-47%	wzi2	KL2	none	Very high	0.9994		O1v1	O1	none	Very high	0.9846		-	-	-	-	-	-	-	-	-	-	-	-	-
PLA25	Klebsiella pneumoniae	ST23	strong	60	278259	622919	5557804	no	-	5	0	0	0	ybt 1; ICEKp10	46-1LV	clb 2	29	iuc 1	1	iro 1	2	rmp 1; KpVP-1	40	rmpA2_5-54%	wzi1	KL1	none	Very high	0.9999		O1/O2v2	unknown	none	Very high	0.9912		-	-	-	-	-	-	-	-	-	-	-	-	-
[truncated: 57 more columns]
